# Supplementary material for: A flexible framework for sparse simultaneous component based data integration
Source: BMC Bioinformatics. 2011 Nov 15;12:448. doi: 10.1186/1471-2105-12-448 (PMC3283562; doi:10.1186/1471-2105-12-448)
Supplement: Additional file 1 — MATLAB code. The zip file SparseSCA.zip contains four MATLAB functions and a script (test script.m) to illustrate the use of the main function (sparsesca weights.m). The main functions sparsesca weigths.m and sparsescaloadings.m implement the proposed sparse simultaneous component algorithms. [file 1471-2105-12-448-S1.ZIP]

Archive with 5 entries (5 files):
- fastinverse.m
- mySTD.m
- sparsesca_weights.m
- test_script.m
- sparsescaloadings.m
