# Supplementary material for: A flexible framework for sparse simultaneous component based data integration
Source: BMC Bioinformatics. 2011 Nov 15;12:448. doi: 10.1186/1471-2105-12-448 (PMC3283562; doi:10.1186/1471-2105-12-448)
Supplement: Additional file 1 — MATLAB code. The zip file SparseSCA.zip contains four MATLAB functions and a script (test script.m) to illustrate the use of the main function (sparsesca weights.m). The main functions sparsesca weigths.m and sparsescaloadings.m implement the proposed sparse simultaneous component algorithms. [file 1471-2105-12-448-S1.ZIP › fastinverse.m]

function inverse=fastinverse(X,W)
%find inverse of X'X+diag(W) via McLachlan & Peel, p. 243
[I,J]=size(X);
eps=1e-16;

k=find(W<eps);
W(k)=eps;
Dinv=diag(W.^(-1));
mat=eye(I)+X*Dinv*X';
inverse=Dinv-Dinv*X'*(inv(mat))*X*Dinv;
