# Supplementary material for: A flexible framework for sparse simultaneous component based data integration
Source: BMC Bioinformatics. 2011 Nov 15;12:448. doi: 10.1186/1471-2105-12-448 (PMC3283562; doi:10.1186/1471-2105-12-448)
Supplement: Additional file 1 — MATLAB code. The zip file SparseSCA.zip contains four MATLAB functions and a script (test script.m) to illustrate the use of the main function (sparsesca weights.m). The main functions sparsesca weigths.m and sparsescaloadings.m implement the proposed sparse simultaneous component algorithms. [file 1471-2105-12-448-S1.ZIP › mySTD.m]

function STDDATA=STD(DATA)
%STD standardizes the DATA per column, over the rows

[n m]=size(DATA);
v = ones(n,n);
DATAc = DATA-(v*DATA/n); 
CP=v*(DATAc.^2);
STDDATA = sqrt(n-1)*DATAc./(CP.^(0.5));
