# Supplementary material for: A flexible framework for sparse simultaneous component based data integration
Source: BMC Bioinformatics. 2011 Nov 15;12:448. doi: 10.1186/1471-2105-12-448 (PMC3283562; doi:10.1186/1471-2105-12-448)
Supplement: Additional file 1 — MATLAB code. The zip file SparseSCA.zip contains four MATLAB functions and a script (test script.m) to illustrate the use of the main function (sparsesca weights.m). The main functions sparsesca weigths.m and sparsescaloadings.m implement the proposed sparse simultaneous component algorithms. [file 1471-2105-12-448-S1.ZIP › sparsesca_weights.m]

function [W P Loss residual lassopen ridgepen elitistpen grouplassopen]=sparsesca_weights(X,Jk,R,LASSO,RIDGE,ELITIST,GROUPLASSO,MAXITER)
%SPARSESCA_WEIGHTS computes R sparse simultaneous components for coupled data
%Objective function: min_{(W,Pk)}
%   \sum_k ||Xk-XkWkPk'||�+l1|Wk|_1+l2|Wk|_2+l3 J_k^(1/2)|Wk|_1,2+l4|Wk|_2,1
%with k a data block indicator, l1 the strength of the tuning parameter 
%associated to the lasso penalty, l2 to the ridge penalty, l3 to the elitist 
%lasso, and l4 to the group lasso penalty
%
%INPUT:
%     X: concatenated data (objects supposed to be common)
%     Jk: vector containing the number of variables in each data block
%     R: number of components to be extracted
%     LASSO: value of the tuning parameter for the Lasso penalty
%     RIDGE: value of the tuning parameter for the ridge penalty
%     ELITIST: value of the tuning parameter for the Elitist Lasso penalty
%     GROUPLASSO: value of the tuning parameter for the Group Lasso penalty
%OUTPUT
%     W: Component weights; Xconc*W yields the component scores
%     P: Component loadings
%     Loss: Value of the objective function
%     residual: sum of squared residuals, ||Xk-XkWkPk'||�
%     lassopen: lasso penalty, |Wk|_1
%     ridgepen: ridge penalty, |Wk|_2
%     elitistpen: elitist penalty, J_k^(1/2)|Wk|_1,2
%     grouplassopen: group lasso penalty, |Wk|_2,1
%
%Author: Katrijn Van Deun

[I,sumJk]=size(X);
eps=1e-12;

%initialize W, Lossc
W=randn(sumJk,R);

absW=abs(W);
pen1=LASSO*sum(sum(abs(W)));
sqW=W.^2;
pen2=RIDGE*(sum(sum(sqW)));
L=1;
pen3=0;
pen4=0;
sumwk=[];
sqrtwk=[];
for i=1:length(Jk)
    U=L+Jk(i)-1;
    sumabsW=sum(absW(L:U,:));
    sqrtsumW=sqrt(sum(sqW(L:U,:)))/sqrt(Jk(i));
    pen3=pen3+ELITIST*sum(sumabsW.^2);
    pen4=pen4+GROUPLASSO*sum(sqrtsumW)*Jk(i);
    sumwk=[sumwk; ones(Jk(i),1)*sumabsW];
    sqrtwk=[sqrtwk; ones(Jk(i),1)*sqrtsumW];
    L=U+1;
end;
residual=sum(sum((X).^2));
Lossc=residual+pen1+pen2+pen3+pen4;

conv=0;
iter=1;
COV=X'*X;
while conv==0
    %update P
    if LASSO==0 & RIDGE==0 & ELITIST==0 & GROUPLASSO==0 %normal SCA
        [U,S,V]=svds(X,R);
        P=V;
    else
        A=W'*COV;
        [U,S,V]=svds(A,R);
        P=V*U';
    end;
    
    residual=sum(sum((X-X*W*P').^2));
    Lossu=residual+pen1+pen2+pen3+pen4;
    fprintf('P: %4.0f Loss: %8.4f Diff: %8.4f \n',iter,Lossu,Lossc-Lossu)
    if Lossc-Lossu<0
        Lossc-Lossu;
    end;
    
    %update W
    if LASSO==0 & RIDGE==0 & ELITIST==0 & GROUPLASSO==0 %normal SCA
        W=P;
    else
        ssqW=sum(sum(sqW));
        sumD=LASSO/2*absW.^(-1)+RIDGE*ones(sumJk,R)+ELITIST*sumwk./absW+GROUPLASSO/2*(sqrtwk.^(-1));
        bigD=find(sumD>eps^(-1));
        sumD(bigD)=eps^(-1);
        L=1;
        for i=1:R
            U=L+sumJk-1;
            block=COV+diag(sumD(:,i));
            M(L:U,L:U)=fastinverse(X,sumD(:,i));
            L=U+1;
        end;
        Wold=W;
        PXX=COV*P;
        W(:)=M*PXX(:);
        W(bigD)=Wold(bigD);
    end;
    
    absW=abs(W);
    pen1=LASSO*sum(sum(abs(W)));
    sqW=W.^2;
    pen2=RIDGE*(sum(sum(sqW)));
    L=1;
    pen3=0;
    pen4=0;
    sumwk=[];
    sqrtwk=[];
    for i=1:length(Jk)
        U=L+Jk(i)-1;
        sumabsW=sum(absW(L:U,:));
        sqrtsumW=sqrt(sum(sqW(L:U,:)))/sqrt(Jk(i));
        pen3=pen3+ELITIST*sum(sumabsW.^2);
        pen4=pen4+GROUPLASSO*sum(sqrtsumW)*Jk(i);
        sumwk=[sumwk; ones(Jk(i),1)*sumabsW];
        sqrtwk=[sqrtwk; ones(Jk(i),1)*sqrtsumW];
        L=U+1;
    end;
    residual=sum(sum((X-X*W*P').^2));
    Lossu2=residual+pen1+pen2+pen3+pen4;
    fprintf('W: %4.0f Loss: %8.4f Diff: %8.4f \n',iter,Lossu2,Lossu-Lossu2)
    if Lossu-Lossu2<0
        Lossu-Lossu2;
    end;
    
    fprintf('W: %4.0f Loss: %8.4f Diff: %8.4f \n',iter,Lossu2,Lossc-Lossu)
    
    %check convergence
    if abs(Lossc-Lossu)<eps
        conv==1;
        Loss=Lossu;
        residual=residual;
        lassopen=pen1;
        ridgepen=pen2;
        elitistpen=pen3;
        grouplassopen=pen4;
        W(abs(W)<=2*eps)=0;
        return;
    elseif iter==MAXITER | (LASSO==0 & RIDGE==0 & ELITIST==0 & GROUPLASSO==0)
        conv==1;
        Loss=Lossu;
        residual=residual;
        lassopen=pen1;
        ridgepen=pen2;
        elitistpen=pen3;
        grouplassopen=pen4;
        W(abs(W)<=2*eps)=0;
        return;
    end;
    iter=iter+1;
    Lossc=Lossu2;
end;
