# Supplementary material for: A flexible framework for sparse simultaneous component based data integration
Source: BMC Bioinformatics. 2011 Nov 15;12:448. doi: 10.1186/1471-2105-12-448 (PMC3283562; doi:10.1186/1471-2105-12-448)
Supplement: Additional file 1 — MATLAB code. The zip file SparseSCA.zip contains four MATLAB functions and a script (test script.m) to illustrate the use of the main function (sparsesca weights.m). The main functions sparsesca weigths.m and sparsescaloadings.m implement the proposed sparse simultaneous component algorithms. [file 1471-2105-12-448-S1.ZIP › test_script.m]

%User-defined input

I=28;              %number of samples
J1=144;            %number of variables for block 1
J2=44;             %number of variables for block 2
Jk=[J1 J2];
R=5;               %number of components
NRSTARTS=20;       %number of starts in the multistart procedure
MAXITER=50;      %maximum number of iterations
LASSOf=0.1;        %L1 factor
RIDGEf=0.1;        %L2 factor
ELITISTf=0;        %L1,1 factor
GROUPLASSOf=0.2;   %L2,1 factor

%**********************************************************************

%Generation of random data
DATA1=randn(I,J1);
DATA1=mySTD(DATA1);
DATA2=randn(I,J2);
DATA2=mySTD(DATA2);
%Adapt scale of data 
ssx1=sum(sum(DATA1.^2));
ssx2=sum(sum(DATA2.^2));
ssx=ssx1+ssx2;
DATA=[DATA1 DATA2]/sqrt(ssx);

%Calculation of tuning parameters
ssx1=sum(sum(DATA(:,1:J1).^2));
ssx2=sum(sum(DATA(:,J1+1:J1+J2).^2));
ssx=ssx1+ssx2;
[U S V]=svds(DATA,R);
initW=V; %maximal value of weights
LASSO=LASSOf*(ssx/sum(sum(abs(initW))));
RIDGE=RIDGEf*(ssx/sum(sum(initW.^2)));
ELITIST=ELITISTf*ssx/(sum(sum(abs(initW(1:J1,:)).^2))+sum(sum(abs(initW(J1+1:J1+J2,:)).^2)));
sqW=initW.^2;
GROUPLASSO=GROUPLASSOf*ssx/(sum(sqrt(J1*sum(sqW(1:J1,:))))+sum(sqrt(J2*sum(sqW(J1+1:J1+J2,:)))));


%Multistart procedure
LOSS=[];
for i=1:NRSTARTS
    [Wout Pout Loss residual lassopen ridgepen elitistpen grouplassopen]=sparsesca_weights(DATA,Jk,R,LASSO,RIDGE,ELITIST,GROUPLASSO,MAXITER);
    LOSS(i)=Loss;
    result=struct('W',Wout,'P',Pout);
    eval(['result',num2str(i),'=result;']);
end;
k=find(LOSS==min(LOSS));
eval(['W=result',num2str(k(1)),'.W;']);
eval(['P=result',num2str(k(1)),'.P;']);

%Generation of output parameters
Fit=1-sum(sum((DATA-DATA*W*P').^2))/ssx;
Fit1=1-sum(sum((DATA(:,1:J1)-DATA*W*P(1:J1,:)').^2))/ssx1;
Fit2=1-sum(sum((DATA(:,1+J1:J1+J2)-DATA*W*P(J1+1:J1+J2,:)').^2))/ssx2;
absW=abs(W);
pen1=sum(sum(absW));
sqW=W.^2;
pen2=sum(sum(sqW));
pen3=sum((sum(absW(1:J1,:)).^2)+(sum(absW(J1+1:J1+J2,:)).^2));
pen4=sum(sqrt(sum(sqW(1:J1)))+sqrt(sum(sqW(J1+1:J1+J2,:))));
for r=1:R
    zeros1(r)=prod(size(find(W(1:J1,r)==0)));
    zeros2(r)=prod(size(find(W(J1+1:J1+J2,r)==0)));
end;
VAF=Fit*ssx;
SSQerror=sum(sum((DATA-DATA*W*P').^2));
result=struct('Algorithm','sparse weights','Lambda1',LASSOf,'LAMBDA2',RIDGEf,'LAMBDA3',ELITISTf,'LAMBDA4',GROUPLASSOf,'W',W,'P',P,'SSQerror',...
    SSQerror,'VAFtotal',Fit,'VAFblock1',Fit1,'VAFblock2',Fit2,'LassoPenalty',pen1,'ridgePenalty',pen2,'ElitistPenalty',pen3,'GroupLassoPenalty',pen4,'ZerosBlock1',zeros1,'ZerosBlock2',zeros2);
