# Supplementary material for: A flexible framework for sparse simultaneous component based data integration
Source: BMC Bioinformatics. 2011 Nov 15;12:448. doi: 10.1186/1471-2105-12-448 (PMC3283562; doi:10.1186/1471-2105-12-448)
Supplement: Additional file 1 — MATLAB code. The zip file SparseSCA.zip contains four MATLAB functions and a script (test script.m) to illustrate the use of the main function (sparsesca weights.m). The main functions sparsesca weigths.m and sparsescaloadings.m implement the proposed sparse simultaneous component algorithms. [file 1471-2105-12-448-S1.ZIP › sparsescaloadings.m]

function [T P Loss residual lassopen ridgepen elitistpen grouplassopen]=sparsescaloadings(X,Jk,R,LASSO,RIDGE,ELITIST,GROUPLASSO,maxiter)

[I,sumJk]=size(X);
eps=1e-12;

%initialize P, Lossc
P=randn(sumJk,R);
Pt=P';

absP=abs(P);
pen1=LASSO*sum(sum(abs(P)));
sqP=P.^2;
pen2=RIDGE*(sum(sum(sqP)));
L=1;
pen3=0;
pen4=0;
sumpk=[];
sqrtpk=[];
for i=1:length(Jk)
    U=L+Jk(i)-1;
    sumabsP=sum(absP(L:U,:));
    sqrtsumP=sqrt(sum(sqP(L:U,:)))/sqrt(Jk(i));
    pen3=pen3+ELITIST*sum(sumabsP.^2);
    pen4=pen4+GROUPLASSO*sum(sqrtsumP)*Jk(i);
    sumpk=[sumpk; ones(Jk(i),1)*sumabsP];
    sqrtpk=[sqrtpk; ones(Jk(i),1)*sqrtsumP];
    L=U+1;
end;
residual=sum(sum((X).^2));
Lossc=residual+pen1+pen2+pen3+pen4;
fprintf('Initial Loss %5.4f \n',Lossc)

conv=0;
iter=1;
stopped=0;%checks whether routine was stopped due to numerical problems
while conv==0
    %update T
    if LASSO==0 & RIDGE==0 & ELITIST==0 & GROUPLASSO==0 %normal SCA
        [U,S,V]=svds(X,R);
        T=U;
    else
        A=Pt*X';
        [U,S,V]=svds(A,R);
        T=V*U';
    end;
    
    
    
    residual=sum(sum((X-T*Pt).^2));
    Lossu=residual+pen1+pen2+pen3+pen4;
    fprintf('T: %4.0f Loss: %8.4f Diff: %8.4f \n',iter,Lossu,Lossc-Lossu)
    
    
    %update P
    if LASSO==0 & RIDGE==0 & ELITIST==0 & GROUPLASSO==0 %normal SCA
        P=X'*T;
        Pt=P';
    else
        ssqP=sum(sum(sqP));
        sumD=LASSO/2*absP.^(-1)+(RIDGE+1)*ones(sumJk,5)+ELITIST*sumpk./absP+GROUPLASSO/2*(sqrtpk.^(-1));
        bigD=find(sumD>eps^(-1));
        sumD(bigD)=eps^(-1);
        L=1;
        Pint=sumD.^(-1);
        Pint=Pint';
        Pold=Pt;
        TX=T'*X;
        Pt(:)=diag(Pint(:))*TX(:);
        Pt(bigD)=Pold(bigD);
    end;
    P=Pt';
    
    absP=abs(P);
    pen1=LASSO*sum(sum(abs(P)));
    sqP=P.^2;
    pen2=RIDGE*(sum(sum(sqP)));
    L=1;
    pen3=0;
    pen4=0;
    sumpk=[];
    sqrtpk=[];
    for i=1:length(Jk)
        U=L+Jk(i)-1;
        sumabsP=sum(absP(L:U,:));
        sqrtsumP=sqrt(sum(sqP(L:U,:)))/sqrt(Jk(i));
        pen3=pen3+ELITIST*sum(sumabsP.^2);
        pen4=pen4+GROUPLASSO*sum(sqrtsumP)*Jk(i);
        sumpk=[sumpk; ones(Jk(i),1)*sumabsP];
        sqrtpk=[sqrtpk; ones(Jk(i),1)*sqrtsumP];
        L=U+1;
    end;
    residual=sum(sum((X-T*Pt).^2));
    Lossu2=residual+pen1+pen2+pen3+pen4;
    fprintf('P: %4.0f Loss: %8.4f Diff: %8.4f \n',iter,Lossu2,Lossu-Lossu2)
    if Lossu-Lossu2<0
        Lossu-Lossu2;
    end;
    
    
    %check convergence
    if abs(Lossc-Lossu)<1e-9
        conv==1;
        Loss=Lossu;
        residual=residual;
        lassopen=pen1;
        ridgepen=pen2;
        elitistpen=pen3;
        grouplassopen=pen4;
        P(abs(P)<=2*eps)=0;
        return;
    elseif iter==maxiter | (LASSO==0 & RIDGE==0 & ELITIST==0 & GROUPLASSO==0)
        conv==1;
        Loss=Lossu;
        residual=residual;
        lassopen=pen1;
        ridgepen=pen2;
        elitistpen=pen3;
        grouplassopen=pen4;
        P(abs(P)<=2*eps)=0;
        return;
    end;
    iter=iter+1;
    Lossc=Lossu2;%%terug naar Lossu veranderen
end;
